# Supplementary material for: Corporate governance for sustainable development in Vietnam: Criteria for SOEs based on MCDM approach
Source: PLoS One. 2024 May 1;19(5):e0302306. doi: 10.1371/journal.pone.0302306 (PMC11062557; doi:10.1371/journal.pone.0302306)
Supplement: S1 Dataset — (ZIP) [file pone.0302306.s001.zip]

Archive with 8 entries (6 files):
- Dataset File/
- Dataset File/DEA, SF AHP, EDAS/
- Dataset File/DEA, SF AHP, EDAS/DATA.xlsx-DEA-BBC-I.xlsx
- Dataset File/DEA, SF AHP, EDAS/DATA.xlsx-DEA-CCR-I.xlsx
- Dataset File/DEA, SF AHP, EDAS/DATA.xlsx-DEA-EBM-I.xlsx
- Dataset File/DEA, SF AHP, EDAS/DATA.xlsx-DEA-SBM-I.xlsx
- Dataset File/DEA, SF AHP, EDAS/EDAS.xlsx
- Dataset File/DEA, SF AHP, EDAS/SF-AHP.xlsx
