# Supplementary material for: Corporate governance for sustainable development in Vietnam: Criteria for SOEs based on MCDM approach
Source: PLoS One. 2024 May 1;19(5):e0302306. doi: 10.1371/journal.pone.0302306 (PMC11062557; doi:10.1371/journal.pone.0302306)
Supplement: S1 Dataset — (ZIP) [file pone.0302306.s001.zip › Dataset File/DEA, SF AHP, EDAS/EDAS.xlsx]

## Sheet: Sheet1
	0.105	0.102966	0.110219	0.10701	0.120984	0.130837	0.155624	0.167313	0.120049	0.117597	0.115971	0.118561	0.11612	0.100398	0.107413	0.104178	0.0997126	0.328846	0.217559	0.277112	0.176482
	C11	C12	C13	C14	C15	C16	C17	C18	C21	C22	C23	C24	C25	C26	C27	C28	C29	C31	C32	C33	C34
CG1	2.32222	4	1.66667	3	1	5	1.88889	3	4.33333	3	1.66667	3.66667	1	3	3.33333	3	1	5.66667	1	3	5
CG2	2.55556	1	4.61111	1	3	4.33333	0.888889	1	3	4.33333	1.66667	3	1	5	3	6.33333	0.944444	3.66667	0.933333	5	1
CG3	2.33333	1.55556	5	1.34444	4.33333	1	1.43333	0.944444	2.33333	3	1	1.52381	3	2.33333	7	5	1	2.33333	3	5	5.2
CG4	1.33333	3	2.66667	1	4.66667	2.5	3	2.66667	2.83333	1	3	1.61111	4.33333	5.33333	6.33333	1	6.33333	0.866667	4.33333	3	0.933333
CG5	3.66667	1	2.83333	5	5.66667	1.66667	2.33333	1.2619	3	5	0.755556	2.2	4.16667	3	3	0.755556	0.888889	3	4.33333	0.888889	0.866667
CG6	0.944444	3	5	2.27778	1	0.7	1.04444	0.944444	3	2.27778	3	0.888889	3	0.888889	0.888889	0.655556	3.66667	2.27778	1	3	1.38889
CG7	2.54444	5	3.33333	5.66667	1	5	1	0.755556	4.33333	1.53333	1.66667	2.66667	1	5	3.33333	0.933333	3.33333	0.866667	3	0.944444	3
CG8	1.66667	1.88889	0.944444	1	2.33333	1	2.22222	0.888889	1.66667	3	2.22222	3	3.66667	1	0.811111	4.33333	3	3	5	2.22222	0.933333
CG9	2.16667	3	3.33333	1.66667	2.66667	3.66667	3	3	2.77778	3	1	2.76667	4.5	3	1	0.777778	1	3	1	0.833333	1.48889
CG10	1	1	3	3	1	3	1	3	3	3.66667	3	4.33333	3	2.77778	0.933333	5	3	3	1	0.7	3
Avj	2.05333	2.44444	3.23889	2.49556	2.66667	2.78667	1.78111	1.74619	3.02778	2.98111	1.89778	2.56571	2.86667	3.13333	2.96333	2.77889	2.41667	2.76778	2.46	2.45889	2.28111
Positive Distance from Average (PDA)
Weightage	0.105	0.102966	0.110219	0.10701	0.120984	0.130837	0.155624	0.167313	0.120049	0.117597	0.115971	0.118561	0.11612	0.100398	0.107413	0.104178	0.0997126	0.328846	0.217559	0.277112	0.176482
															min
ALT	C11	C12	C13	C14	C15	C16	C17	C18	C21	C22	C23	C24	C25	C26	C27	C28	C29	C31	C32	C33	C34
CG1	0.130952	0.636364	0	0.202137	0	0.794258	0.0605115	0.718026	0.431193	0.00633619	0	0.429102	0	0	0	0.0795682	0	1.04737	0	0.220063	1.19191
CG2	0.244589	0	0.423671	0	0.125	0.555024	0	0	0	0.453597	0	0.169265	0	0.595745	0	1.27909	0	0.324769	0	1.03344	0
CG3	0.136364	0	0.543739	0	0.625	0	0	0	0	0.00633619	0	0	0.0465116	0	0	0.79928	0	0	0.219512	1.03344	1.27959
CG4	0	0.227273	0	0	0.75	0	0.684342	0.527134	0	0	0.580796	0	0.511628	0.702128	0	0	1.62069	0	0.761518	0.220063	0
CG5	0.785714	0	0	1.00356	1.125	0	0.310044	0	0	0.677227	0	0	0.453488	0	0	0	0	0.083902	0.761518	0	0
CG6	0	0.227273	0.543739	0	0	0	0	0	0	0	0.580796	0	0.0465116	0	0.700037	0	0.517241	0	0	0.220063	0
CG7	0.239177	1.04545	0.0291595	1.2707	0	0.794258	0	0	0.431193	0	0	0.0393467	0	0.595745	0	0	0.37931	0	0.219512	0	0.315149
CG8	0	0	0	0	0	0	0.247661	0	0	0.00633619	0.17096	0.169265	0.27907	0	0.726284	0.559376	0.241379	0.083902	1.03252	0	0
CG9	0.0551948	0.227273	0.0291595	0	0	0.315789	0.684342	0.718026	0	0.00633619	0	0.0783222	0.569767	0	0.662542	0	0	0.083902	0	0	0
CG10	0	0	0	0.202137	0	0.076555	0	0.718026	0	0.229966	0.580796	0.688938	0.0465116	0	0.685039	0.79928	0.241379	0.083902	0	0	0.315149
	Weighted sum of PDA
	C11	C12	C13	C14	C15	C16	C17	C18	C21	C22	C23	C24	C25	C26	C27	C28	C29	C31	C32	C33	C34	Spi
CG1	0.01375	0.0655238	0	0.0216306	0	0.103919	0.00941705	0.120135	0.0517644	0.000745114	0	0.0508749	0	0	0	0.00828921	0	0.344424	0	0.0609822	0.210352	1.06181
CG2	0.0256818	0	0.0466965	0	0.015123	0.0726178	0	0	0	0.0533414	0	0.0200683	0	0.0598115	0	0.133252	0	0.106799	0	0.286379	0	0.81977
CG3	0.0143182	0	0.0599303	0	0.0756151	0	0	0	0	0.000745114	0	0	0.00540094	0	0	0.083267	0	0	0.0477569	0.286379	0.225825	0.799237
CG4	0	0.0234014	0	0	0.0907381	0	0.1065	0.0881962	0	0	0.0673557	0	0.0594104	0.0704921	0	0	0.161603	0	0.165675	0.0609822	0	0.894355
CG5	0.0825	0	0	0.107391	0.136107	0	0.0482503	0	0	0.0796396	0	0	0.0526592	0	0	0	0	0.0275909	0.165675	0	0	0.699813
CG6	0	0.0234014	0.0599303	0	0	0	0	0	0	0	0.0673557	0	0.00540094	0	0.0751933	0	0.0515755	0	0	0.0609822	0	0.343839
CG7	0.0251136	0.107646	0.00321393	0.135977	0	0.103919	0	0	0.0517644	0	0	0.004665	0	0.0598115	0	0	0.037822	0	0.0477569	0	0.0556182	0.633308
CG8	0	0	0	0	0	0	0.038542	0	0	0.000745114	0.0198265	0.0200683	0.0324057	0	0.0780125	0.0582744	0.0240686	0.0275909	0.224634	0	0	0.524168
CG9	0.00579545	0.0234014	0.00321393	0	0	0.041317	0.1065	0.120135	0	0.000745114	0	0.00928598	0.0661615	0	0.0711658	0	0	0.0275909	0	0	0	0.475312
CG10	0	0	0	0.0216306	0	0.0100162	0	0.120135	0	0.0270433	0.0673557	0.0816814	0.00540094	0	0.0735823	0.083267	0.0240686	0.0275909	0	0	0.0556182	0.59739
	Negative Distance from Average (NDA)
Weightage	0.105	0.102966	0.110219	0.10701	0.120984	0.130837	0.155624	0.167313	0.120049	0.117597	0.115971	0.118561	0.11612	0.100398	0.107413	0.104178	0.0997126	0.328846	0.217559	0.277112	0.176482
															min
	C11	C12	C13	C14	C15	C16	C17	C18	C21	C22	C23	C24	C25	C26	C27	C28	C29	C31	C32	C33	C34
CG1	0	0	0.48542	0	0.625	0	0	0	0	0	0.12178	0	0.651163	0.0425532	0.124859	0	0.586207	0	0.593496	0	0
CG2	0	0.590909	0	0.599288	0	0	0.500936	0.427325	0.00917431	0	0.12178	0	0.651163	0	0.0123735	0	0.609195	0	0.620596	0	0.561617
CG3	0	0.363636	0	0.461264	0	0.641148	0.195259	0.45914	0.229358	0	0.473068	0.406088	0	0.255319	1.3622	0	0.586207	0.156965	0	0	0
CG4	0.350649	0	0.176672	0.599288	0	0.102871	0	0	0.0642202	0.664555	0	0.372061	0	0	1.13723	0.640144	0	0.686873	0	0	0.590843
CG5	0	0.590909	0.125214	0	0	0.401914	0	0.277338	0.00917431	0	0.601874	0.142539	0	0.0425532	0.0123735	0.728109	0.632184	0	0	0.6385	0.620068
CG6	0.540043	0	0	0.0872663	0.625	0.748804	0.4136	0.45914	0.00917431	0.23593	0	0.653551	0	0.716312	0	0.764094	0	0.177037	0.593496	0	0.391135
CG7	0	0	0	0	0.625	0	0.438553	0.567312	0	0.48565	0.12178	0	0.651163	0	0.124859	0.664134	0	0.686873	0	0.615906	0
CG8	0.188312	0.227273	0.708405	0.599288	0.125	0.641148	0	0.490955	0.449541	0	0	0	0	0.680851	0	0	0	0	0	0.0962494	0.590843
CG9	0	0	0	0.332146	1.66533e-16	0	0	0	0.0825688	0	0.473068	0	0	0.0425532	0	0.720112	0.586207	0	0.593496	0.661094	0.347297
CG10	0.512987	0.590909	0.0737564	0	0.625	0	0.438553	0	0.00917431	0	0	0	0	0.113475	0	0	0	0	0.593496	0.715319	0
Weightage	0.105	0.102966	0.110219	0.10701	0.120984	0.130837	0.155624	0.167313	0.120049	0.117597	0.115971	0.118561	0.11612	0.100398	0.107413	0.104178	0.0997126	0.328846	0.217559	0.277112	0.176482
	Weighed sum of NDA
	C11	C12	C13	C14	C15	C16	C17	C18	C21	C22	C23	C24	C25	C26	C27	C28	C29	C31	C32	C33	C34	Sni
CG1	0	0	0.0535025	0	0.0756151	0	0	0	0	0	0.014123	0	0.0756132	0.00427225	0.0134115	0	0.0584522	0	0.129121	0	0	0.42411
CG2	0	0.0608435	0	0.0641295	0	0	0.0779577	0.0714969	0.00110137	0	0.014123	0	0.0756132	0	0.00132907	0	0.0607444	0	0.135017	0	0.0991155	0.661471
CG3	0	0.0374422	0	0.0493597	0	0.083886	0.030387	0.07682	0.0275343	0	0.0548623	0.0481463	0	0.0256335	0.146319	0	0.0584522	0.0516173	0	0	0	0.69046
CG4	0.0368182	0	0.0194726	0.0641295	0	0.0134593	0	0	0.0077096	0.0781493	0	0.0441121	0	0	0.122154	0.0666886	0	0.225875	0	0	0.104273	0.782842
CG5	0	0.0608435	0.013801	0	0	0.0525853	0	0.0464023	0.00110137	0	0.0698	0.0168996	0	0.00427225	0.00132907	0.0758526	0.0630367	0	0	0.176936	0.109431	0.692291
CG6	0.0567045	0	0	0.00933832	0.0756151	0.0979714	0.064366	0.07682	0.00110137	0.0277445	0	0.0774859	0	0.0719162	0	0.0796014	0	0.058218	0.129121	0	0.0690284	0.895032
CG7	0	0	0	0	0.0756151	0	0.0682494	0.0949186	0	0.0571108	0.014123	0	0.0756132	0	0.0134115	0.0691879	0	0.225875	0	0.170675	0	0.86478
CG8	0.0197727	0.0234014	0.0780796	0.0641295	0.015123	0.083886	0	0.0821431	0.0539672	0	0	0	0	0.068356	0	0	0	0	0	0.0266719	0.104273	0.619804
CG9	0	0	0	0.0355428	2.01479e-17	0	0	0	0.00991234	0	0.0548623	0	0	0.00427225	0	0.0750195	0.0584522	0	0.129121	0.183197	0.0612917	0.611671
CG10	0.0538636	0.0608435	0.00812935	0	0.0756151	0	0.0682494	0	0.00110137	0	0	0	0	0.0113927	0	0	0	0	0.129121	0.198224	0	0.606539
	Spi	Sni	NSPi	NSNi	Asi	Rank
CG1	1.06181	0.42411	1	0.526151	0.763075	1	Northern Power Corporation Contact Center
CG2	0.81977	0.661471	0.772053	0.260953	0.516503	2	Southern Power Corporation
CG3	0.799237	0.69046	0.752715	0.228564	0.49064	3	Hochiminh City Power Corporation
CG4	0.894355	0.782842	0.842296	0.125348	0.483822	4	Hanoi City Power Corporation
CG5	0.699813	0.692291	0.659078	0.226518	0.442798	5	Power Generation Corporation 1
CG6	0.343839	0.895032	0.323825	0	0.161912	10	Power Engineering Consulting JSC 3
CG7	0.633308	0.86478	0.596444	0.0337999	0.315122	9	Dong Anh Electrical Equipment Corporation
CG8	0.524168	0.619804	0.493657	0.307507	0.400582	7	Power Generation Joint Stock Corporation 2
CG9	0.475312	0.611671	0.447645	0.316593	0.382119	8	Power Engineering Consulting JSC 2
CG10	0.59739	0.606539	0.562617	0.322327	0.442472	6	Power Generation Joint Stock Corporation 3
	1.06181	0.895032
