# Supplementary material for: Corporate governance for sustainable development in Vietnam: Criteria for SOEs based on MCDM approach
Source: PLoS One. 2024 May 1;19(5):e0302306. doi: 10.1371/journal.pone.0302306 (PMC11062557; doi:10.1371/journal.pone.0302306)
Supplement: S1 Dataset — (ZIP) [file pone.0302306.s001.zip › Dataset File/DEA, SF AHP, EDAS/SF-AHP.xlsx]

## Sheet: Sheet1
Criteria	Spherical Fuzzy Weights			W_Concept	Rank Concept	Sub-criteria	Sub-Criteria weights			W_Local		Rank_Local	SF-global weight			W_Global	Score value	Global crisp weight	Rank_Global
BM				0.450315	1	CS	0.420248	0.569599	0.288064	0.105047	Customer satisfaction	7	0.279002	0.628871	0.345845	0.0473045	6.96798	0.0511686	10
						IA	0.415759	0.564002	0.304917	0.102966	Information and analysis	8	0.276022	0.62434	0.358151	0.0463672	6.88523	0.0505609	11
						EB	0.439824	0.548729	0.295211	0.110219	Employee benefits	5	0.291999	0.61204	0.353279	0.0496332	7.28466	0.0534941	8
						KP	0.430451	0.549691	0.306688	0.10701	Key Performance Results	6	0.285776	0.612812	0.361079	0.048188	7.12346	0.0523103	9
						HR	0.484757	0.475798	0.32975	0.120984	Human resource focus	4	0.32183	0.554734	0.384953	0.054481	7.9735	0.0585525	6
						PM	0.517002	0.461866	0.315184	0.130837	Process management	3	0.343237	0.544095	0.376166	0.058918	8.51753	0.0625475	5
						LE	0.601691	0.380791	0.294837	0.155624	Leadership	2	0.399462	0.48467	0.369558	0.0700799	9.90519	0.0727377	3
	0.6639	0.324268	0.27665			SP	0.638885	0.350411	0.27093	0.167313	Strategic planning	1	0.424156	0.46371	0.356657	0.0753435	10.5302	0.0773273	2
CSR				0.316802	2	QU	0.513023	0.463006	0.319684	0.120049	Quality	1	0.251739	0.618241	0.394107	0.0380319	6.23584	0.0457922	13
						HS	0.501461	0.480873	0.308742	0.117597	Health and safety	3	0.246066	0.628874	0.385769	0.0372548	6.11015	0.0448692	15
						PR	0.495931	0.484226	0.312561	0.115471	Promotion of local community economy and social work	5	0.243352	0.630894	0.387387	0.0365815	6.04113	0.0443623	17
						BE	0.506221	0.470807	0.314087	0.118561	Business ethic	2	0.248401	0.622856	0.390027	0.0375605	6.16009	0.045236	14
						TI	0.499146	0.471373	0.326037	0.11612	The interests and rights of employees	4	0.24493	0.623192	0.396533	0.0367871	6.06405	0.0445306	16
						WM	0.436912	0.535993	0.317182	0.100398	Waste management and pollution prevention	8	0.214392	0.662991	0.38242	0.0318063	5.33554	0.039181	20
						EC	0.461879	0.519937	0.306463	0.107413	Environmental costs	6	0.226643	0.65286	0.378921	0.0340287	5.6417	0.0414292	18
						EM	0.452476	0.519806	0.322697	0.104178	Environmental management systems	7	0.222029	0.652778	0.387953	0.0330037	5.51647	0.0405096	19
	0.490698	0.46222	0.331176			RA	0.433212	0.540844	0.311333	0.0997126	Rational exploitation of natural resources	9	0.212576	0.666082	0.378397	0.0315892	5.29501	0.0388833	21
CGS				0.232569	3	RE	0.64458	0.337826	0.289859	0.328846	Responsibilities of the Board	1	0.238831	0.650027	0.364521	0.0764795	5.9577	0.0437497	1
						RS	0.446764	0.522969	0.316538	0.217559	Role of Stakeholders	3	0.165536	0.725549	0.355418	0.0505976	4.13775	0.0303851	7
						RI	0.55507	0.416861	0.314989	0.277112	Rights of Shareholders	2	0.205666	0.679276	0.368094	0.0644478	5.13377	0.0376993	4
	0.370523	0.590034	0.312104			DT	0.367623	0.608591	0.289912	0.176482	Disclosure and Transparency	4	0.136213	0.76784	0.328529	0.0410444	3.35997	0.0246736	12
